# Supplementary material for: In Vitro Propagation of XXY Undifferentiated Mouse Spermatogonia: Model for Fertility Preservation in Klinefelter Syndrome Patients
Source: Int J Mol Sci. 2021 Dec 24;23(1):173. doi: 10.3390/ijms23010173 (PMC8745151; doi:10.3390/ijms23010173)
Supplement: Supplementary file 1 [file ijms-23-00173-s001.zip]

Archive with 1 entries (1 files):
- ijms-1444856-supplementary.pdf
